# Supplementary material for: Combining biomarker and virus phylogenetic models improves HIV-1 epidemiological source identification
Source: PLoS Comput Biol. 2022 Aug 26;18(8):e1009741. doi: 10.1371/journal.pcbi.1009741 (PMC9455879; doi:10.1371/journal.pcbi.1009741)
Supplement: S1 Data — (ZIP) [file pcbi.1009741.s008.zip]

Archive with 19 entries (19 files):
- t_inf_true_gamma.Rdata
- t_inf_posteriors_gamma.Rdata
- t_inf_medians_gamma.Rdata
- sims_singlevar_wide.Rdata
- sims_singlevar_complete.Rdata
- sims_multiseq_3.Rdata
- sims_incomplete.Rdata
- make_figures.R
- biomarker_ts.Rdata
- all_post_df_biomarkers.Rdata
- __MACOSX/._all_post_df_biomarkers.Rdata
- acc.us.df_incomplete.Rdata
- acc.df_incomplete.Rdata
- acc_singlevar.Rdata
- acc_singlevar_complete.Rdata
- acc_array_biomarkers.Rdata
- acc_array_done_ms_new.Rdata
- __MACOSX/._acc_array_done_ms_new.Rdata
- acc_array_multivar_new.Rdata
