# Supplementary material for: Combining biomarker and virus phylogenetic models improves HIV-1 epidemiological source identification
Source: PLoS Comput Biol. 2022 Aug 26;18(8):e1009741. doi: 10.1371/journal.pcbi.1009741 (PMC9455879; doi:10.1371/journal.pcbi.1009741)
Supplement: S1 Data — (ZIP) [file pcbi.1009741.s008.zip › make_figures.R]

#all figures for paper
library(biophybreak)
library(ggplot2)
library(gridExtra)

####Figure 2
mub <- biophybreak::MBM_pars$mub
#load in raw data
load("biomarker_ts.Rdata")
load("t_inf_posteriors_gamma.Rdata")
load("t_inf_true_gamma.Rdata")

#number of individuals
n <- dim(biomarker_ts$t)[1]
#time series for curves
tt <- seq(0,7, length.out = 200)

pdf(file = "Fig2_biomarkers_revision.pdf", width = 7.5, height = 8.75)

layout(matrix(1:6, nrow = 3, byrow = TRUE))
par(mar = c(2,3,2,1), mgp = c(1.5,0.5,0))
#bed
plot(biomarker_ts$t[1,], biomarker_ts$bed[1,], main=paste("BED"), xlim = c(0,7), ylim = c(0,4.5),
     pch = 16,
     xlab = "", ylab = "BED OD-n")
lines(biomarker_ts$t[1,], biomarker_ts$bed[1,], col = 1)
for(i in 2:n){
  points(biomarker_ts$t[i,], biomarker_ts$bed[i,], col = i, pch = 16)
  lines(biomarker_ts$t[i,], biomarker_ts$bed[i,], col = i)
}
lines(tt,mub[1]+mub[2]-mub[1]*exp(-exp(mub[3])*tt), 
      type = 'l', lwd = 6, col = "black")
legend("topright", legend = c("Overall Trend", "Individual Values"), pch = c(NA, 16), lty = c(1,1), lwd = c(6,1), col = "black")

#LAg
plot(biomarker_ts$t[1,], biomarker_ts$lag[1,], main=paste("LAg"), xlim = c(0,7), ylim = c(0,6),
     pch = 16,
     xlab = "", ylab = "LAg-Avidity")
lines(biomarker_ts$t[1,], biomarker_ts$lag[1,])
for(i in 2:n){
  points(biomarker_ts$t[i,], biomarker_ts$lag[i,], col = i, pch = 16)
  lines(biomarker_ts$t[i,], biomarker_ts$lag[i,], col = i)
}
lines(tt,mub[8]+mub[9]-mub[8]*exp(-exp(mub[10])*tt), 
      type = 'l', lwd = 6, col = "black")
#legend("topright", legend = c("Overall Trend"), lty = 1, lwd = 6, col = "black")

#pol
plot(biomarker_ts$t[1,], biomarker_ts$pol[1,], main=paste("Polymorphism Counts"), xlim = c(0,7), ylim = c(0, 0.02),
     pch = 16,
     xlab = "", ylab = "% polymorphic sites in pol")
lines(biomarker_ts$t[1,], biomarker_ts$pol[1,])
for(i in 2:n){
  points(biomarker_ts$t[i,], biomarker_ts$pol[i,], col = i, pch = 16)
  lines(biomarker_ts$t[i,], biomarker_ts$pol[i,], col = i)
}
lines(tt,(mub[6]+mub[7]*tt)/200, type = 'l', lwd = 6, col = "black")
#legend("topright", legend = c("Overall Trend"), lty = 1, lwd = 6, col = "black")

#pol2
plot(biomarker_ts$t[1,], biomarker_ts$pol2[1,], main=paste("Diversity"), xlim = c(0,7), ylim = c(0, 0.03),
     pch = 16,
     xlab = "", ylab = "Diversity in pol (ngs)")
lines(biomarker_ts$t[1,which(!is.na(biomarker_ts$pol2[1,]))], biomarker_ts$pol2[1,which(!is.na(biomarker_ts$pol2[1,]))])
for(i in 2:n){
  points(biomarker_ts$t[i,], biomarker_ts$pol2[i,], col = i, pch = 16)
  lines(biomarker_ts$t[i,which(!is.na(biomarker_ts$pol2[i,]))], biomarker_ts$pol2[i,which(!is.na(biomarker_ts$pol2[i,]))], col = i)
}
lines(tt,(mub[11]+mub[12]*tt)/200, type = 'l', lwd = 6, col = "black")
#legend("topright", legend = c("Overall Trend"), lty = 1, lwd = 6, col = "black")

#cd4
par(mar = c(3,3,2,1))
plot(biomarker_ts$tcd4[1,], sqrt(biomarker_ts$cd4)[1,],main=paste("CD4"), xlim = c(0,7), ylim = c(0,36),
     pch = 16,
     xlab = "Time since infection (years)", ylab = "Square root of CD4 cell count")
lines(biomarker_ts$tcd4[1,], sqrt(biomarker_ts$cd4)[1,])
for(i in 2:n){
  points(biomarker_ts$tcd4[i,], sqrt(biomarker_ts$cd4)[i,], col = i, pch = 16)
  lines(biomarker_ts$tcd4[i,], sqrt(biomarker_ts$cd4)[i,], col = i)
}
lines(tt,(mub[4]+mub[5]*tt)*24, type = 'l', lwd = 6, col = "black")
plot(t_dens[[18]][[1]], col = "#00CCFF", xlim = c(0,6), ylim = c(0,2), lwd = 2,
     main = "Example Infection Age Distributions",
     xlab = "Time Since Infection (years)", ylab = "Posterior Density")
lines(t_dens[[3]][[1]], col = "#FF0000", lwd = 2)
lines(t_dens[[16]][[1]], col = "#22BB22", lwd = 2)
abline(v = t_true[1,18], lty = 2, col = "#00CCFF")
abline(v = t_true[1,3], lty = 2, col = "#FF0000")
abline(v = t_true[1,16], lty = 2, col = "#22BB22")
legend("topright", legend = c("Recent Infection", "Medium Term Infection", "Long Term Infection", 
                              "True Infection Ages"), 
       lty = c(1,1,1,2), #pch = c(19, 19, 19, NA, 19),
       col = c("#00CCFF", "#FF0000", "#22BB22", "#000000"))

dev.off()

####Figure 3
load("sims_singlevar_wide.Rdata")
sims_wide <- sims
#axis label locations are still off
pdf(file = "images/Fig3_4_example_trees.pdf", width = 7.5, height = 4.2)
layout(matrix(1:4, 2, byrow = TRUE))
plotPhyloTrans(sims_wide$sim_data[[61]], xlab = "", mar = c(2,0.3,.75,0.3), mgp = c(0.5,0.5,0),
               hostlabel.cex = 0.6, axis.cex = 0.6, cpoint.cex = 0.6)
mtext("Moderate Transmission Heterogeneity and Temporal Spacing", line = 3, cex = 0.6)
plotPhyloTrans(sims_wide$sim_data[[51]], xlab = "", xlim = c(0, 3), mar = c(3,0.5,1.5,0.5))
mtext("Moderate Transmission Heterogeneity and Short Temporal Spacing", line = 3)
plotPhyloTrans(sims_wide$sim_data[[221]], xlab = "Time (years)", mar = c(3,0.5,0.5,0.5))
mtext("No Transmission Heterogeneity and Moderate Temporal Spacing", line = 3.5)
plotPhyloTrans(sims_wide$sim_data[[243]], xlab = "Time (years)", mar = c(3,0.5,0.5,0.5))
mtext("High Transmission Heterogeneity and Moderate Temporal Spacing", line = 3.5)
dev.off()

####Figure 4
load("acc_array_biomarkers.Rdata")

#extract relevant mean accuracies
means <- numeric(length = 5)
for(i in 1:5){
  means[i] <- mean(with(acc_array, accuracy[tinfdist == i]))
}

pval.acc <- numeric(length = 14)
diff.acc <- numeric(length = 14)
k <- 0
for(jj in c("env", "pol")){
  for(ii in 1:4){
    k <- k + 1
    pval.acc[k] <- wilcox.test(with(acc_array, accuracy[tinfdist == ii & mut_model == jj]),
                               with(acc_array, accuracy[tinfdist == 5 & mut_model == jj]), paired = TRUE)$p.val
    diff.acc[k] <- mean(with(acc_array, accuracy[tinfdist == ii & mut_model == jj]) -
                          with(acc_array, accuracy[tinfdist == 5 & mut_model == jj]))
  }
  for(ii in 1:3){
    k <- k + 1
    pval.acc[[k]] <- wilcox.test(with(acc_array, accuracy[tinfdist == ii & mut_model == jj]),
                                 with(acc_array, accuracy[tinfdist == (ii+1) & mut_model == jj]), paired = TRUE)$p.val
    diff.acc[k] <- mean(with(acc_array, accuracy[tinfdist == ii & mut_model == jj]) -
                          with(acc_array, accuracy[tinfdist == (ii+1) & mut_model == jj]))
  }
}

#single panel with accuracy only
acc_abs_side <- ggplot(data = acc_array, aes(x = BiomarkerInformation, y = accuracy, fill = mut_model)) + 
  geom_hline(yintercept = 1/15, linetype = "dashed") + 
  #geom_hline(yintercept = c(means[5], means[1])) + 
  scale_x_discrete() +
  annotate("rect", xmin = 0.4, xmax = 5.6, ymin = means[5], ymax = means[1], fill = "#000000", alpha = 0.2) +
  geom_violin(orientation = "x") +
  stat_summary(fun.data = "mean_cl_boot", geom = "pointrange", position = position_dodge(width = 0.9)) + 
  theme_bw() + 
  ylim(c(0,1)) +
  xlab("Biomarker Information Level") + 
  ylab("Accuracy") +
  labs(fill = "Mutation Model") + 
  coord_flip() + 
  geom_segment(aes(y = means[5], x = 5, yend = means[1], xend = 5), lineend = "butt", linejoin = "round", size = .3,
               arrow = arrow(length = unit(.01, "native"), type = "open")) +
  geom_segment(aes(y = means[5], x = 4, yend = means[2], xend = 4), lineend = "butt", linejoin = "round", size = .3,
               arrow = arrow(length = unit(.01, "native"), type = "open")) +
  geom_segment(aes(y = means[5], x = 3, yend = means[3], xend = 3), lineend = "butt", linejoin = "round", size = .3,
               arrow = arrow(length = unit(.01, "native"), type = "open")) +
  geom_segment(aes(y = means[5], x = 2, yend = means[4], xend = 2), lineend = "butt", linejoin = "round", size = .3,
               arrow = arrow(length = unit(.01, "native"), type = "open")) +
  annotate("text", x = 5, y = means[1]+.25, 
           label = paste0("Improvement: ", round(100*(means[1] - means[5]), digits = 1), "pp, p-value < ", signif(pval.acc[8]*28, 2)), 
           size = 2.5) +
  annotate("text", x = 4, y = means[1]+.25, 
           label = paste0("Improvement: ", round(100*(means[2] - means[5]), digits = 1), "pp, p-value < ", signif(pval.acc[9]*28, 2)), 
           size = 2.5) +
  annotate("text", x = 3, y = means[1]+.25, 
           label = paste0("Improvement: ", round(100*(means[3] - means[5]), digits = 1), "pp, p-value < ", signif(pval.acc[10]*28, 2)), 
           size = 2.5) +
  annotate("text", x = 2, y = means[1]+.25, 
           label = paste0("Improvement: ", round(100*(means[4] - means[5]), digits = 1), "pp, p-value < ", signif(pval.acc[5]*28, 2)), 
           size = 2.5) +
  theme(legend.position = "top", 
        legend.title = element_text(size = 10),
        legend.text = element_text(face = "italic", size = 8), 
        axis.title = element_text(size = 10), 
        axis.text.x = element_text(size = 8), 
        axis.text.y = element_text(size = 8, angle = 60)) 

pdf(file = paste0("Fig4.pdf"), width = 7.5, height = 5.5)
#setEPS()
#postscript(file = "biomarkers/Fig4.eps", bg = "white", horizontal = FALSE, paper = "special", width = 7.5, height = 5)
plot(acc_abs_side)
dev.off()

####Figure 5
load("sims_singlevar_wide.Rdata")
sims_wide <- sims
load(paste0("acc_singlevar.Rdata"))
acc_wide <- acc

load("sims_singlevar_complete.Rdata")
sims_complete <- sims
load(paste0("acc_singlevar_complete.Rdata"))
acc_complete <- acc

nRuns_wide <- length(acc_wide)
nRuns_complete <- length(acc_complete)

acc_vector_wide <- vector(mode = "numeric", length = nRuns_wide)
enrich_vector_wide <- vector(mode = "numeric", length = nRuns_wide)
for(i in 1:nRuns_wide){
  acc_vector_wide[i] <- acc_wide[[i]]$accuracy
  enrich_vector_wide[i] <- acc_wide[[i]]$mean_enrich
}

acc_vector_complete <- vector(mode = "numeric", length = nRuns_complete)
enrich_vector_complete <- vector(mode = "numeric", length = nRuns_complete)
for(i in 1:nRuns_complete){
  acc_vector_complete[i] <- acc_complete[[i]]$accuracy
  enrich_vector_complete[i] <- acc_complete[[i]]$mean_enrich
}

acc_array_wide <- data.frame(accuracy = acc_vector_wide, enrichment = enrich_vector_wide, 
                             nInds = sims_wide$i_to_nInds, 
                             td = sims_wide$i_to_time.scale, 
                             th = sims_wide$i_to_dd_sd, 
                             mut_model = sims_wide$i_to_mut_model,
                             variable = sims_wide$i_to_variable)

acc_array_complete <- data.frame(accuracy = acc_vector_complete, enrichment = enrich_vector_complete, 
                                 nInds = sims_complete$i_to_nInds, 
                                 td = sims_complete$i_to_time.scale, 
                                 th = sims_complete$i_to_dd_sd, 
                                 mut_model = sims_complete$i_to_mut_model,
                                 variable = sims_complete$i_to_variable)

#combined plot
pdf(file = paste0("Fig5.pdf"), width = 7.5, height = 5.5)
layout(matrix(1:6, ncol = 3, byrow = TRUE), widths = c(1.1, 1, 1), heights = c(1, 1.15))

#complete
acc_array <- acc_array_complete

#loess fits
loess_nInds_env <- loess(with(acc_array, accuracy[variable == "NumberofIndividuals" & mut_model == "env"]) ~ 
                           with(acc_array, nInds[variable == "NumberofIndividuals" & mut_model == "env"]))
loess_nInds_pol <- loess(with(acc_array, accuracy[variable == "NumberofIndividuals" & mut_model == "pol"]) ~ 
                           with(acc_array, nInds[variable == "NumberofIndividuals" & mut_model == "pol"]))

loess_td_env <- loess(with(acc_array, accuracy[variable == "TransmissionDensity" & mut_model == "env"]) ~ 
                        with(acc_array, td[variable == "TransmissionDensity" & mut_model == "env"]))
loess_td_pol <- loess(with(acc_array, accuracy[variable == "TransmissionDensity" & mut_model == "pol"]) ~ 
                        with(acc_array, td[variable == "TransmissionDensity" & mut_model == "pol"]))

loess_th_env <- loess(with(acc_array, accuracy[variable == "TransmissionHeterogeneity" & mut_model == "env"]) ~ 
                        with(acc_array, th[variable == "TransmissionHeterogeneity" & mut_model == "env"]))
loess_th_pol <- loess(with(acc_array, accuracy[variable == "TransmissionHeterogeneity" & mut_model == "pol"]) ~ 
                        with(acc_array, th[variable == "TransmissionHeterogeneity" & mut_model == "pol"]))

#margins for first plot
par(mar = c(0, 3, 1.2, 1), mgp = c(1.5,0.5,0))

#number of individuals
plot(with(acc_array, nInds[variable == "NumberofIndividuals" & mut_model == "env"])+.075, 
     with(acc_array, accuracy[variable == "NumberofIndividuals" & mut_model == "env"]), 
     col = "#F8766DAA", pch = 16, 
     ylim = c(0,1), 
     xlab = "", ylab = "Accuracy",
     xaxt = 'n')

points(with(acc_array, nInds[variable == "NumberofIndividuals" & mut_model == "pol"])-.075, 
       with(acc_array, accuracy[variable == "NumberofIndividuals" & mut_model == "pol"]), col = "#00BFC4AA", pch = 16)
xvals <- seq(min(acc_array$nInds), max(acc_array$nInds), length.out = length(which(acc_array$variable == "NumberofIndividuals")))
lines(xvals, predict(loess_nInds_env, xvals), col = "#F8766D")
lines(xvals, predict(loess_nInds_pol, xvals), col = "#00BFC4")

#labels
mtext("A", side = 3, adj = -.17)

#margins for second plot
par(mar = c(0, 0, 1.2, 1))
#infection spacing
plot(with(acc_array, td[variable == "TransmissionDensity" & mut_model == "env"])+.005, 
     with(acc_array, accuracy[variable == "TransmissionDensity" & mut_model == "env"]), 
     col = "#F8766DAA", pch = 16, 
     ylim = c(0,1), 
     xlab = "", ylab = "", 
     xaxt = 'n', 
     yaxt = 'n')
points(with(acc_array, td[variable == "TransmissionDensity" & mut_model == "pol"])-.005, 
       with(acc_array, accuracy[variable == "TransmissionDensity" & mut_model == "pol"]), col = "#00BFC4AA", pch = 16)
xvals <- seq(min(acc_array$td), max(acc_array$td), length.out = length(which(acc_array$variable == "TransmissionDensity")))
lines(xvals, predict(loess_td_env, xvals), col = "#F8766D")
lines(xvals, predict(loess_td_pol, xvals), col = "#00BFC4")

#margins for third plot
par(mar = c(0, 0, 1.2, 1))
#transmission heterogeneity
plot(with(acc_array, th[variable == "TransmissionHeterogeneity" & mut_model == "env"])+.0075, 
     with(acc_array, accuracy[variable == "TransmissionHeterogeneity" & mut_model == "env"]), 
     col = "#F8766DAA", pch = 16, 
     ylim = c(0,1), 
     xlab = "", ylab = "", 
     xaxt = 'n', 
     yaxt = 'n')
points(with(acc_array, th[variable == "TransmissionHeterogeneity" & mut_model == "pol"])-.0075, 
       with(acc_array, accuracy[variable == "TransmissionHeterogeneity" & mut_model == "pol"]), col = "#00BFC4AA", pch = 16)
xvals <- seq(min(acc_array$th), max(acc_array$th), length.out = length(which(acc_array$variable == "TransmissionHeterogeneity")))
lines(xvals, predict(loess_th_env, xvals), col = "#F8766D")
lines(xvals, predict(loess_th_pol, xvals), col = "#00BFC4")
legend(x = "topright", legend = c(expression(italic("env")), expression(italic("pol"))),
       pch = c(16, 16), lty = c(1,1,3), col = c("#F8766D", "#00BFC4"))

#wide
acc_array <- acc_array_wide

#loess fits
loess_nInds_env <- loess(with(acc_array, accuracy[variable == "NumberofIndividuals" & mut_model == "env"]) ~ 
                           with(acc_array, nInds[variable == "NumberofIndividuals" & mut_model == "env"]))
loess_nInds_pol <- loess(with(acc_array, accuracy[variable == "NumberofIndividuals" & mut_model == "pol"]) ~ 
                           with(acc_array, nInds[variable == "NumberofIndividuals" & mut_model == "pol"]))

loess_td_env <- loess(with(acc_array, accuracy[variable == "TransmissionDensity" & mut_model == "env"]) ~ 
                        with(acc_array, td[variable == "TransmissionDensity" & mut_model == "env"]))
loess_td_pol <- loess(with(acc_array, accuracy[variable == "TransmissionDensity" & mut_model == "pol"]) ~ 
                        with(acc_array, td[variable == "TransmissionDensity" & mut_model == "pol"]))

loess_th_env <- loess(with(acc_array, accuracy[variable == "TransmissionHeterogeneity" & mut_model == "env"]) ~ 
                        with(acc_array, th[variable == "TransmissionHeterogeneity" & mut_model == "env"]))
loess_th_pol <- loess(with(acc_array, accuracy[variable == "TransmissionHeterogeneity" & mut_model == "pol"]) ~ 
                        with(acc_array, th[variable == "TransmissionHeterogeneity" & mut_model == "pol"]))

#margins for first plot
par(mar = c(3, 3, 1.2, 1), mgp = c(1.5,0.5,0))

#number of individuals
plot(with(acc_array, nInds[variable == "NumberofIndividuals" & mut_model == "env"])+.075, 
     with(acc_array, accuracy[variable == "NumberofIndividuals" & mut_model == "env"]), 
     col = "#F8766DAA", pch = 16, 
     ylim = c(0,1), 
     xlab = "Number of Individuals", ylab = "Accuracy")
points(with(acc_array, nInds[variable == "NumberofIndividuals" & mut_model == "pol"])-.075, 
       with(acc_array, accuracy[variable == "NumberofIndividuals" & mut_model == "pol"]), col = "#00BFC4AA", pch = 16)
xvals <- seq(min(acc_array$nInds), max(acc_array$nInds), length.out = length(which(acc_array$variable == "NumberofIndividuals")))
lines(xvals, predict(loess_nInds_env, xvals), col = "#F8766D")
lines(xvals, predict(loess_nInds_pol, xvals), col = "#00BFC4")

#labels
mtext("B", side = 3, adj = -.17)

#margins for second plot
par(mar = c(3, 0, 1.2, 1))
#infection spacing
plot(with(acc_array, td[variable == "TransmissionDensity" & mut_model == "env"])+.005, 
     with(acc_array, accuracy[variable == "TransmissionDensity" & mut_model == "env"]), 
     col = "#F8766DAA", pch = 16, 
     ylim = c(0,1), 
     xlab = "Temporal Spacing (years)", ylab = "", 
     yaxt = 'n')
points(with(acc_array, td[variable == "TransmissionDensity" & mut_model == "pol"])-.005, 
       with(acc_array, accuracy[variable == "TransmissionDensity" & mut_model == "pol"]), col = "#00BFC4AA", pch = 16)
xvals <- seq(min(acc_array$td), max(acc_array$td), length.out = length(which(acc_array$variable == "TransmissionDensity")))
lines(xvals, predict(loess_td_env, xvals), col = "#F8766D")
lines(xvals, predict(loess_td_pol, xvals), col = "#00BFC4")

#margins for third plot
par(mar = c(3, 0, 1.2, 1))
#transmission heterogeneity
plot(with(acc_array, th[variable == "TransmissionHeterogeneity" & mut_model == "env"])+.0075, 
     with(acc_array, accuracy[variable == "TransmissionHeterogeneity" & mut_model == "env"]), 
     col = "#F8766DAA", pch = 16, 
     ylim = c(0,1), 
     xlab = "Transmission Heterogeneity", ylab = "", 
     yaxt = 'n')
points(with(acc_array, th[variable == "TransmissionHeterogeneity" & mut_model == "pol"])-.0075, 
       with(acc_array, accuracy[variable == "TransmissionHeterogeneity" & mut_model == "pol"]), col = "#00BFC4AA", pch = 16)
xvals <- seq(min(acc_array$th), max(acc_array$th), length.out = length(which(acc_array$variable == "TransmissionHeterogeneity")))
lines(xvals, predict(loess_th_env, xvals), col = "#F8766D")
lines(xvals, predict(loess_th_pol, xvals), col = "#00BFC4")
#legend(x = "topright", legend = c(expression(italic("env")), expression(italic("pol"))),
#       pch = c(16, 16), lty = c(1,1,3), col = c("#F8766D", "#00BFC4"))

dev.off()

####Figure 6
load("acc.df_incomplete.Rdata")
load("acc.us.df_incomplete.Rdata")
#complete bottlenack
post.a0 <- ggplot(data = acc.df[which(acc.df$alpha == 0),], aes(x = Heterogeneity, y = Posterior, fill = Complete)) + 
  geom_violin() + 
  stat_summary(fun.data = "mean_cl_boot", geom = "pointrange", position = position_dodge(width = 0.9)) + 
  theme_bw() +
  ylim(c(0,1)) + 
  ylab("Posterior Support (Overall)") + xlab("") + 
  labs(title = "Complete Bottleneck", fill = "Complete Sampling") +
  theme(legend.position = c(0.64, 0.905), legend.direction = "horizontal", text = element_text(size = 8))
post.us.a0 <- ggplot(data = acc.us.df[which(acc.df$alpha == 0),], aes(x = Heterogeneity, y = Posterior, fill = Complete)) + 
  geom_violin(show.legend = FALSE) + 
  stat_summary(fun.data = "mean_cl_boot", geom = "pointrange", position = position_dodge(width = 0.9), show.legend = FALSE) + 
  theme_bw() +
  ylim(c(0,1)) + 
  ylab("Posterior Support (Infectees of Unsampled Individual)") + xlab("Transmission Heterogeneity") + 
  theme(text = element_text(size = 8))

#wide bottleneck
post.wide <- ggplot(data = acc.df[which(acc.df$alpha == 5),], aes(x = Heterogeneity, y = Posterior, fill = Complete)) + 
  geom_violin() + 
  stat_summary(fun.data = "mean_cl_boot", geom = "pointrange", position = position_dodge(width = 0.9)) + 
  theme_bw() +
  ylim(c(0,1)) + 
  ylab("") + xlab("") + 
  labs(title = "Wide Bottleneck") +
  theme(legend.position = "none", text = element_text(size = 8))
post.us.wide <- ggplot(data = acc.us.df[which(acc.df$alpha == 5),], aes(x = Heterogeneity, y = Posterior, fill = Complete)) + 
  geom_violin() + 
  stat_summary(fun.data = "mean_cl_boot", geom = "pointrange", position = position_dodge(width = 0.9)) + 
  theme_bw() +
  ylim(c(0,1)) + 
  ylab("") + xlab("Transmission Heterogeneity") +
  labs(fill = "Complete Sampling") +
  theme(legend.position = "none", text = element_text(size = 8))

pdf(file = paste0("Fig6.pdf"), width = 7.5, height = 5.5)
grid.arrange(post.a0, post.us.a0, post.wide, post.us.wide,
             ncol = 2, as.table = FALSE, heights = c(1.08, 1))
dev.off()

####Figure 7 (pre)
load("all_post_df_biomarkers.Rdata")

p_window_all <- ggplot(data = all_post_df, aes(x = posterior, y = accuracy)) + 
  geom_point() + 
  geom_pointrange(aes(ymin = lower, ymax = higher)) +
  geom_abline(slope = 1, intercept = 0) +
  theme_bw() + 
  xlim(c(0, 1)) + ylim(c(0, 1)) +
  xlab("Posterior Probability Window Center") + 
  ylab("True Infector Probability")

pdf(file = paste0("Fig7_acc_vs_post_all_biomarkers.pdf"), width = 7.5, height = 6)
plot(p_window_all)
dev.off()

####Figure S1
load("acc_array_biomarkers.Rdata")

p_true_post <- ggplot(acc_array, aes(x = posterior, y = accuracy)) + geom_point(alpha = 0.33) + 
  geom_abline(slope = 1, intercept = 0) +
  theme_bw() +
  xlim(c(0,1)) + ylim(c(0,1)) + 
  xlab("Mean Posterior Probability of True Infectors") + ylab("Accuracy") +
  theme(legend.position = "none")

#just accuracy vs posterior probability
pdf(file = paste0("FigS1_acc_vs_post_biomarkers_1panel.pdf"), width = 7.5, height = 6)
plot(p_true_post)
dev.off()

####Figure S2
load("acc_array_multivar_new.Rdata")

pdf(file = "FigS2.pdf", width = 7.5, height = 5)
ggplot(data = acc_array, aes(x = InfectionSpacing, y = Accuracy, fill = BiomarkerInformation)) + geom_violin() + 
  stat_summary(fun.data = "mean_cl_boot", geom = "pointrange", position = position_dodge(width = 0.9)) + 
  ylim(c(0, 1)) + 
  xlab("Temporal Spacing (years)") + 
  ylab("Accuracy") + 
  labs(fill = "Biomarker Information") +
  theme_bw() + 
  theme(text = element_text(size = 9))
dev.off()

####Figure S3
load("sims_multiseq_3.Rdata")

#plot specific example of interest
pdf(file = "FigS3_multiseq_4_vs_1.pdf", width = 10, height = 8)
layout(matrix(1:2, nrow = 2))
plotPhyloTrans(sims$sim_data[[31]], xlab = "", mar = c(3.5,0.5,1.5,0.5))
mtext("Four Sequences per Individual", line = 2.75)
plotPhyloTrans(sims$sim_data[[131]], xlab = "Time (years)", mar = c(3,0.5,0.5,0.5))
mtext("Subsampled to One Sequence per Individual", line = 4)
dev.off()

####Figure S4
load("acc_array_done_ms_new.Rdata")

#differences and p-values
diff.post.env <- with(acc_array_done, Posterior[MutationModel == "env" & nSeq == 4]) - 
  with(acc_array_done, Posterior[MutationModel == "env" & nSeq == 1])
pval.post.env <- wilcox.test(with(acc_array_done, Posterior[MutationModel == "env" & nSeq == 4]), 
                             with(acc_array_done, Posterior[MutationModel == "env" & nSeq == 1]), paired = TRUE)$p.val

diff.post.pol <- with(acc_array_done, Posterior[MutationModel == "pol" & nSeq == 4]) - 
  with(acc_array_done, Posterior[MutationModel == "pol" & nSeq == 1])
pval.post.pol <- wilcox.test(with(acc_array_done, Posterior[MutationModel == "pol" & nSeq == 4]), 
                             with(acc_array_done, Posterior[MutationModel == "pol" & nSeq == 1]), paired = TRUE)$p.val

mean4 <- mean(with(acc_array_done, Posterior[nSeq == 4]))
mean1 <- mean(with(acc_array_done, Posterior[nSeq == 1]))

pdf(file = paste0("FigS4.pdf"), width = 7.5, height = 5.5)
ggplot(data = acc_array_done, 
       aes(x = nSeq, y = Posterior, fill = MutationModel)) + geom_violin() +
  stat_summary(fun.data = "mean_cl_boot", geom = "pointrange", position = position_dodge(width = 0.9)) + 
  theme_bw() + 
  scale_x_discrete() + 
  ylim(c(0,1)) + 
  xlab("Number of Sequences per Individual") + 
  ylab("Mean Posterior Probability of True Infectors") +
  coord_flip() +
  geom_segment(aes(y = mean1, yend = mean4, x = 2, xend = 2), lineend = "butt", linejoin = "round", size = 0.3, 
               arrow = arrow(length = unit(.01, "native"), type = "open")) + 
  annotate("text", x = 2, y = mean4+.3, 
           label = paste0("Improvement: ", round(mean4-mean1, digits = 3), 
                          ", p-value < ", signif(max(pval.post.env, pval.post.pol), 2)), 
           size = 2.7) + 
  theme(legend.position = "top", 
        legend.title = element_text(size = 11),
        legend.text = element_text(face = "italic", size = 9),
        axis.title = element_text(size = 11), 
        axis.text = element_text(size = 9))
dev.off()

####Figure S5
load("sims_incomplete.Rdata")

pdf(file = "FigS5_4_true_trees.pdf", width = 16, height = 9)
layout(matrix(1:4, nrow = 2, byrow = TRUE))
plotPhyloTrans(sims$sim_data[[3]], xlab = "Time (years after first infection)", mar = 0.1 + c(4, 0, 1.5, 0))
mtext("No Transmission Heterogeneity", side = 3, line = 2.5)
plotPhyloTrans(sims$sim_data[[31]], xlab = "Time (years after first infection)", mar = 0.1 + c(4, 0, 1.5, 0))
mtext("Low Transmission Heterogeneity", side = 3, line = 2.5)
plotPhyloTrans(sims$sim_data[[41]], xlab = "Time (years after first infection)", mar = 0.1 + c(4, 0, 1.5, 0))
mtext("Moderate Transmission Heterogeneity", side = 3, line = 2.5)
plotPhyloTrans(sims$sim_data[[65]], xlab = "Time (years after first infection)", mar = 0.1 + c(4, 0, 1.5, 0))
mtext("High Transmission Heterogeneity", side = 3, line = 2.5)
dev.off()
